# Supplementary material for: Braiding Fruits and Flowers as a Wish of Prosperity and Victory over Death in the Carved Festoons of Ancient Rome
Source: Plants (Basel). 2024 Oct 5;13(19):2795. doi: 10.3390/plants13192795 (PMC11478656; doi:10.3390/plants13192795)
Supplement: Supplementary file 1 [file plants-13-02795-s001.zip › Supplementary Table S1.xlsx]

## Sheet: S1a
Festoon ID	Museum Inventory number	Sample ID	Typology	context	Chronology	Ubication	Level of integrity (a,b,c)
F-PM8 C	417	PM 8	Base	Sacred	I c. BC – I c. AD	Palazzo Massimo	a
F-PM8 S							b
F-PM8 D							a
F-PM9 A1	324	PM 9	Altar	Sacred	I-II century AD	Palazzo Massimo	c
F-PM9 A2							c
F-PM9 B1							c
F-PM9 B2							c
F-PM9 C1							c
F-PM9 C2							c
F-PM9 D1							c
F-PM9 D2							c
F-PM10	47808	PM 10	Altar	Sacred	I century BC	Palazzo Massimo	b
F-TD1 C	106429	TD 1	Sarcophagus	Funerary	II century AD	Diocletian Baths	b
F-TD1 C2							a
F-TD1 S							a
F-TD1 D							b
F-TD20 C	23892	TD 20	Altar	Funerary	I century AD	Diocletian Baths	b
F-TD20 S							a
F-TD20 D							a
F-TD27 C	72459	TD27	Altar	Funerary	I century AD	Diocletian Baths	c
F-TD27 S							b
F-TD27 D							b
F-TD 42	121657	TD 42	Sarcophagus	Funerary	II secolo d.C.	Diocletian Baths	c
F-TD48 C	-	TD 48	Altar	Funerary	Unknown	Diocletian Baths	b
F-TD48 S							a
F-TD48 D							a
F-TD82 A	78137-78139	TD 82	Frieze	-	Unknown	Diocletian Baths	a
F-TD82 B							a
F-TD94	225 I2 II18	TD 94	Frieze	-	I-II century AD	Diocletian Baths	c
F-TD 108	-	TD 108	Altar	Funerary	Unknown	Diocletian Baths	a
F-TD100 A	80106	TD 100	Frieze	Sacred	Unknown	Diocletian Baths	c
F-TD100 B							b
F-TD112	1044	TD 112	Urn	Funerary	I century AD	Diocletian Baths	b
F-TD113	1038	TD 113	Urn	Funerary	I century AD	Diocletian Baths	a
F-TD114	1039	TD 114	Urn	Funerary	I century AD	Diocletian Baths	a
F-TD115	1040	TD 115	Urn	Funerary	I century AD	Diocletian Baths	b
F-PA1 C	8587 bis	PA 1	Altar	Funerary	I century AD	Palazzo Altemps	c
F-PA1 S							c
F-PA1 D							c
F-PA3 C	8599 bis	PA 3	Altar	Funerary	I century AD	Palazzo Altemps	c
F-PA3 S							b
F-PA3 D							b
F-PA7 C	8578 ter	PA 7	Altar	Funerary	I century AD	Palazzo Altemps	a
F-PA7 S							c
F-PA7 D							c
F-PA8 C	8578 bis	PA 8	Urn	Funerary	I century AD	Palazzo Altemps	c
F-PA8 S							c
F-PA8 D							c
F-CB1 C	387607	CB 1	Altar	Funerary	I century AD	Crypta Balbi	a
F-CB1 S							a
F-CB1 D							a
F-AP1	-	AP	Altar	Sacred	I century BC	Ara Pacis	a
F-AP3							a
F-CT1	-	CT	Base	Celebrative	II century AD	Fori Imperiali (Trajan column)	a
F-CT2							a
F-CT3							a
F-CT4							a
F-TVG	-	TVG	Frieze	Sacred	I century BC	Fori imperiali museum	b
F-OA1 A	-	OA1	Sarcophagus	Funerary	Unknown	Ostia Antica	a
F-OA1 B							a
F-OA1 C							a
F-TAS	-	TAS	Frieze	Sacred	V century BC	Teatro Marcello	b
F-MV1 C	1877	MV1	Altar	Funerary	I century AD	Vatican Museums	a
F-MV1 D							a
F-MV1 S							a
F-MV2	2382	MV2	Urn	Funerary	I century AD	Vatican Museums	b
F-MC	MC1954	MC	Altar	Funerary	I century AD	Capitoline Museums	b
F-CMM A	2141	CMM1	Sarcophagus	Funerary	II century AD	Centrale Montemartini Museum	a
F-CMM B							b
F-CMM C							c
F-CMM D							b
F-CMM E							b
F-CMM3-C	MC2693	CMM3	Altar	Funerary	I century AD	Centrale Montemartini Museum	b
F-CMM3-S							b
F-CMM3-D							b
F-CMM4	AC32359	CMM4	Altar	Funerary	I century AD	Centrale Montemartini Museum	b
F-OA2 A	-	OA2	Frieze	Sacred	I-II century AD	Ostia Antica	c
F-OA2 B							c
F_GB1	CCXXXIIIa	GB 1	Sarcophagus	Funerary	II century AD	Galleria Borghese	a
F-GB2	La	GB 2	Sarcophagus	Funerary	II century AD	Galleria Borghese	a
F-GB3	CCXXXXIa	GB 3	Sarcophagus	Funerary	II century AD	Galleria Borghese	a

## Sheet: S1b
ANOVA Test results for chronology
	Df	Sum Sq	Mean Sq	F value	Pr(>F)
Chronology	5	0.3155	0.06309	3.49	0.00932
Residuals	46	0.8317	0.01808
Post hoc Tukey test for Chronology
Comparisons	p adj
I a.C. - I-II sec. d.C.	0.0018031
I AD - I-II AD	5.44e-05
II AD - I-II AD	0.0001565
III AD - I-II AD	0.491244
N/D - I-II AD	0.0031691
I AD - I BC	0.754862
II AD - I BC	0.975147
III AD - I BC	0.975542
N/D - I BC	0.998916
II AD - I AD	0.956651
III AD - I AD	1
N/D - I AD	0.606271
III AD - II AD	0.999343
N/D - II AD	0.887895
N/D - III AD	0.921484
